# Supplementary material for: The Jujube Genome Provides Insights into Genome Evolution and the Domestication of Sweetness/Acidity Taste in Fruit Trees
Source: PLoS Genet. 2016 Dec 22;12(12):e1006433. doi: 10.1371/journal.pgen.1006433 (PMC5179053; doi:10.1371/journal.pgen.1006433)
Supplement: S2 File — Table A. Summary of ‘Junzao’ genome assembly. Table B. Genome size estimation using flow cytometry. Table C. Assessment of Z. jujuba ‘Junzao’ genome assembly using EST sequences and assembled transcriptome contigs. Table D. Summary of ‘Junzao’ scaffold anchoring to the linkage maps. Table E. Statistics of predicted protein-coding genes in Z. jujuba ‘Junzao’. Table F. Summary of identified heterozygous SNPs in the genome of Z. jujuba ‘Junzao’. Table G. Summary of small indels resulting in stop codon gain/loss or frameshift. Table H. Summary of identified repeats in the genome of Z. jujuba ‘Junzao’. Table I. Classification of transposable elements in the genome of Z. jujuba ‘Junzao’. Table J. Comparisons of syntenic regions and repeat contents between the genomes of ‘Dongzao’ and ‘Junzao’. Table K. GO terms significantly enriched in genes associated with ‘Dongzao’ PAVs. Table L. Comparison of jujube fruit quality between dry and fresh cultivars. Table M. Number of genes involved in the cellulose degradation in the expanded families found in ‘Junzao’ compared with ‘Dongzao’. Table N. Average number of break points per chromosome in the three species. Table O. Cultivated and wild jujube accessions selected for re-sequencing analysis. Table P. Sugar and acid content at different stages of jujube fruit development (g/100 g FW). Table Q. Genes within the putative selected regions identified by four methods. Table R. Genes in selected regions related to sugar/acid metabolism and accumulation. Table S. Expression profiles of genes involved in sugar/acid metabolism in fruits of wild jujube (‘Qingjiansuanzao’) and cultivated jujube (‘Junzao’). Table T. Dry and fresh jujubes selected for the Fst analysis. Table U Genes in the highly differentiated regions that were related to the coarse and crisp textures of dry and fresh jujubes. Table V Information of the T2-RNase gene predicted in ‘Junzao’ and ‘Dongzao’. Table W Genome size estimation of Ziziphus jujuba ‘Dongzao’ by sequenci [file pgen.1006433.s002.xlsx]

## Sheet: Table A
Table A. Summary of 'Junzao' genome assembly
Sample ID	length		number
	Contig*(bp)	Scaffold(bp)	Contig*	Scaffold
Total	339301472	351115537	55128	36167
Max	292875	3259308	—	—
Number>=100	—	—	54713	36167
Number>=2000	—	—	15814	3021
N50	34020	754884	2815	135
N60	26135	589142	3957	188
N70	19421	398287	5460	259
N80	12686	221342	7601	378
N90	5606	52703	11501	677
*Only contigs and scaffolds >= 100 bp were included in the genome assembly

## Sheet: Table B
Table B. Genome size estimation using flow cytometry analysis
Species	No.	Accession	2C-value (Mb)
Z. jujuba var. spinosa	1	Yanchuansuanzao	392.18 ± 8.03
	2	Jiaxiantuansuanzao	371.09 ± 7.82
	3	Yanchuandasuanzao	380.01 ± 9.08
	4	Xianxiansuanzao	409.52 ± 0.28
Ziziphus jujuba	5	Junzao*	349.58 ± 10.32
	6	Dongzao*	352.41 ± 0.28
	7	Jinzao	369.41 ± 0.21
	8	Goutouzao	337.43 ± 3.54
	9	Fengmiguan	379.49 ± 11.63
	10	Jing No.60	367.83 ± 0.71
	11	Zaocuiwang	347.90 ± 9.93
	12	Dalilongzao	374.86 ± 3.47
	13	Qiyuexian	349.85 ± 24.93
*Cultivars used for genome sequencing

## Sheet: Table C
Table C. Assessment of Z. jujuba 'Junzao' genome assembly using EST sequences and assembled transcriptome contigs (ATC)
	Dataset	Number	Total length (bp)	Sequences covered by assembly (%)	with >90% sequence in one scaffold		with >50% sequence in one scaffold
					Number	Percent (%)	Number	Percent (%)
EST*	> 0bp	2901	1730020	98.59	2784	95.97	2852	98.31
	>200bp	2785	1712096	98.64	2678	96.16	2739	98.35
	>500bp	1934	1403791	99.12	1876	97	1910	98.76
	>1000bp	114	123612	99.12	104	91.23	112	98.25
ATC	>0bp	33441	31689910	99.29	31847	95.23	33062	98.87
	>200bp	33441	31689910	99.29	31847	95.23	33062	98.87
	>500bp	16587	26632391	99.76	15657	94.39	16471	99.3
	>1000bp	10942	22594795	99.87	10265	93.81	10887	99.5
	>2000bp	4368	13015839	99.93	4002	91.62	4349	99.57
* The EST data of Ziziphus jujuba was downloaded from NCBI (http://www.ncbi.nlm.nih.gov/nucest/?term=Ziziphus+jujuba, downloaded on Dec 2013).

## Sheet: Table D
Table D. Summary of 'Junzao' scaffold anchoring to the linkage maps
Linkage group	Anchored markers (no.)	Scaffolds (no.)	Size (bp)
LG1	361	66	39258741
LG2	253	46	24596618
LG3	256	50	23757049
LG4	301	65	25952298
LG5	239	68	23726827
LG6	217	37	23179259
LG7	245	41	23182000
LG8	202	39	21045814
LG9	200	44	20972635
LG10	193	50	22750071
LG11	190	63	22258296
LG12	164	31	22969426
Total	2821	600	293649034

## Sheet: Table E
Table E. Statistics of predicted protein-coding genes in Z. jujuba 'Junzao'
Annotated method		Number	Average transcript length (bp)	Average CDS length (bp)	Average exon numbers	Average exon length (bp)	Average intron length (bp)
De novo	Augustus	26117	2754.54	1181.74	4.97	237.78	396.17
	GlimmerHMM	42949	5843.34	759.46	3.37	225.15	2142.24
	SNAP	45463	2346.68	764.76	4.29	178.15	480.42
	Geneid	28312	1429.24	59.33	1.32	44.98	4291.76
	Genscan	27228	6871.15	1108.01	5.09	217.78	1409.87
Homolog	A.thaliana	25449	2412.71	1012.39	3.82	264.91	496.27
	C.annuum	28188	2074.91	916.3	3.21	285.62	524.71
	C.clementina	20984	2331.91	984.33	3.49	281.65	540.14
	E.grandis	13821	2098	951.39	3	316.65	572
	M.domestica	22010	3229.76	1008	4.07	265.04	701.53
	O.sativa	20521	2575.58	1052.78	3.9	269.84	524.85
	P.trichocarpa	26659	2384.05	1007.69	3.89	258.75	475.52
	V.vinifera	24229	2853.11	997.2	4.16	239.7	587.28
RNA-seq	Leaves	30866	4128.42	1774.94	5.63	315.35	508.47
	Bud	31359	3992.36	1712.86	5.64	313.55	510.79
	Flower	31105	4086.46	1714.57	5.55	308.85	521.13
	Phloem	28382	3922.85	1665.59	5.55	300.37	496.64
	Yong fruit	26556	4229.96	1753.1	5.84	300.43	512.25
	Half red fruit	26538	4233.49	1760.13	5.87	299.63	507.43
	Full red fruit	25333	4191.64	1713.49	5.84	293.21	511.6
PASA(round 1)		42056	5257.57	1093.63	5.36	203.92	398.09
EVM		29309	3074.51	1109.17	4.67	237.72	536.13
Final set		27443	3057.13	1136.6	4.84	234.91	502.31

## Sheet: Table F
Table F. Summary of identified heterozygous SNPs in the genome of Z. jujuba 'Junzao'.
Class	SNP (no.)	Class	Length (bp)	Rate (%)
Total heterozygous SNPs	2147089	Total base (13-300x)*	297654877	0.72
Total heterozygous SNPs	2147089	Total scaffold length	351295593	0.61
Intergenic	1772280	Intergenic region length	267422395	0.66
Gene region	374809	Gene region length	83873198	0.45
Exon	103677	Exon region length	31058629	0.33
Intron	271132	Intron region length	52814569	0.51
* SNP were calculated from positions with 13-300x coverge of high-quality short reads.

## Sheet: Table G 
Table G. Summary of small indels resulting in stop codon gain/loss or frameshift.
Category	Indel (no.)
frameshift deletion	699
frameshift insertion	590
nonframeshift deletion	527
nonframeshift insertion	446
nonframeshift substitution	4
stop gain&loss	27&16
Total	2309

## Sheet: Table H 
Table H. Summary of identified repeats in the genome of Z. jujuba 'Junzao'
	RepBase TEs		TE Proteins		De novo		Combined TEs
	Length (bp)	% in Genome	Length (bp)	% in Genome	Length (bp)	% in Genome	Length (bp)	% in Genome
DNA	6440235	1.83	4415649	1.26	17494758	4.98	18846075	5.36
LINE	1091658	0.31	2315353	0.66	2991656	0.85	4003640	1.14
LTR	27976138	7.96	31183019	8.88	65274944	18.58	70231487	19.99
SINE	18384	0.01	0	0	0	0	13378	0
Other	2747	0	0	0	0	0	2061	0
Unknown	53246	0.02	0	0	56460891	16.07	51428180	14.64
Total	34906776	9.94	37892052	10.79	137548313	39.15	138208915	39.34

## Sheet: Table I
Table I. Classification of transposable elements in the genome of Z. jujuba 'Junzao'.
Types		Length (bp)	Rate of Transposable Elements (%)	Rate of Genome (%)
Retrotransposons	Total	110918467	81.36	31.57
	Gypsy	50326058	36.91	14.33
	Copia	39712288	29.13	11.3
	Line	7053463	5.17	2.01
	Sine	13596	0.01	0
	Other	881	0	0
	unclassified	13812181	10.13	3.93
DNA transposons		25411183	18.64	7.23
Total transposable elements		136329650	100	38.81

## Sheet: Table J
			Table J. Comparisons of synteny regions and repeat contents between the genome of ‘Dongzao’ and ‘Junzao’.
					Whole genome	Synteny regions (MUMmer)
			Junzao	Genome sequences (Mb)	351.1	292.2
				Repeat sequence (Percentage, %)	136.2 (38.8)	102.9 (35.2)
			Dongzao	Genome sequences (Mb)	437.6	326.3
				Repeat sequence (Percentage, %)	204.8 (46.8)	128.9 (39.5)
			Difference between Dongzao & Junzao	Genome sequence (Mb)	86.5	34.1
				Repeat sequence (Percentage, %)	68.6	26

[truncated: 14 more sheets: Table K , Table L, Talbe M, Table N, Table O, Table P, Table Q, Table R, Table S, Table T, Table U , Table V , Table W, Table X]
